# Supplementary material for: Novel computational analysis of large transcriptome datasets identifies sets of genes distinguishing chronic obstructive pulmonary disease from healthy lung samples
Source: Sci Rep. 2021 May 13;11:10258. doi: 10.1038/s41598-021-89762-8 (PMC8119951; doi:10.1038/s41598-021-89762-8)
Supplement: Supplementary file 2 — Supplementary Tables. [file 41598_2021_89762_MOESM2_ESM.xlsx]

## Sheet: Linear regression (WLT)
Results of multiple linear regression analysis for WLT (10 persistent genes)
FEV1 % predicted
	gene name	intercept	p-value	member WLT1	p-value	member WLT2	p-value	gender (male)	p-value	age	p-value	FEV1 % predicted	p-value
	Chimerin 2 (CHN2)	0.429763	<0.001	-0.0526334	0.0069594	-0.123805	<0.001	-0.0237761	0.169327	0.001543	0.121558	-0.0017923	<0.001			= p-value < 0.05 (for the association between gene expression and FEV1 % predicted or % emphysema)
	Cysteine rich protein 1 (CRIP1)	0.315252	<0.001	0.0312484	0.200828	0.0547329	0.0854653	0.0291283	0.180618	0.000237951	0.849179	0.00257159	<0.001
	Dipeptidyl peptidase like 6 (DPP6)	0.204705	0.00483793	-0.121292	<0.001	-0.0121411	0.664629	-0.0699851	<0.001	0.00292463	0.00835146	0.00226633	<0.001
	Dihydropyrimidinase (DPYS)	0.53196	<0.001	0.0110537	0.619155	0.0416964	0.150249	-0.0103343	0.601796	0.000545154	0.632634	-0.00259559	<0.001
	Growth arrest specific 2 (GAS2)	0.475483	<0.001	0.0196547	0.420897	0.118345	<0.001	-0.0329113	0.130628	0.00140978	0.260484	-0.00215228	<0.001
	Autophagy related 3 (ATG3)	0.362989	<0.001	0.122904	<0.001	0.247431	<0.001	-0.00569272	0.768372	0.00198191	0.0756485	-0.00122312	<0.001
	Polypeptide N-acetylgalactosaminyltransferase 14 (GALNT14)	0.517738	<0.001	0.00616035	0.755846	0.190249	<0.001	-0.0343575	0.0521118	-0.00335382	0.00105422	0.00171969	<0.001
	Pyroglutamylated RFamide peptide receptor (QRFPR)	0.0808165	0.249412	0.1965	<0.001	-0.00874453	0.747621	-0.0130048	0.48441	0.00164636	0.124765	0.00154312	<0.001
	FRAS1 related extracellular matrix 3 (FREM3)	0.426305	<0.001	-0.059487	0.00543049	0.0310002	0.263373	-0.022104	0.24382	-0.00125154	0.251809	0.00247248	<0.001
	Gametogenetin (GGN)	0.421744	<0.001	-0.0885346	<0.001	0.0045208	0.872305	0.0113718	0.554664	0.00183078	0.0991891	-0.0014468	<0.001
% emphysema
	gene name	intercept	p-value	member WLT2	p-value	gender (male)	p-value	age	p-value	% emphysema	p-value
	Chimerin 2 (CHN2)	0.317098	<0.001	-0.141572	<0.001	-0.010489	0.632352	0.00103598	0.374548	0.00226944	0.00101843
	Cysteine rich protein 1 (CRIP1)	0.585607	<0.001	0.0495476	0.0916366	0.068069	0.0140983	-0.000887601	0.544549	-0.00393258	<0.001
	Dipeptidyl peptidase like 6 (DPP6)	0.36957	<0.001	0.00695214	0.79892	-0.05911	0.0220811	0.00309571	0.0241544	-0.00406083	<0.001
	Dihydropyrimidinase (DPYS)	0.260887	0.00277416	0.0592775	0.0183106	-0.0242672	0.301881	0.00159023	0.203595	0.00334748	<0.001
	Growth arrest specific 2 (GAS2)	0.324261	<0.001	0.122182	<0.001	-0.00599482	0.819844	0.000811918	0.562026	0.00274008	<0.001
	Autophagy related 3 (ATG3)	-	-	-	-	-	-	-	-	-	-
	Polypeptide N-acetylgalactosaminyltransferase 14 (GALNT14)	0.689055	<0.001	0.181835	<0.001	-0.020755	0.354913	-0.0039739	<0.001	-0.0030596	<0.001
	Pyroglutamylated RFamide peptide receptor (QRFPR)	0.353044	<0.001	0.00392477	0.855652	-0.0238927	0.239752	-0.00108305	0.316083	-6.70609e-05	0.915413
	FRAS1 related extracellular matrix 3 (FREM3)	0.581623	<0.001	0.0381974	0.197354	-0.0237675	0.39321	-0.000299765	0.839399	-0.00527341	<0.001
	Gametogenetin (GGN)	0.300892	0.001324	0.0011539	0.965633	0.0350878	0.164572	0.00160849	0.230602	0.00250561	0.00158079
Analysis for genes with effect modification
Male & member WLT2		intercept	p-value	age	p-value	% emphysema	p-value
	Autophagy related 3 (ATG3)	0.730533	0.00152054	-3.62203e-06	0.999053	-0.00421824	0.0137813
Male & member WLT3
	Autophagy related 3 (ATG3)	0.0901441	0.575646	0.00516728	0.0295479	-0.00141398	0.377164
Female & member WLT2
	Autophagy related 3 (ATG3)	0.638859	0.00984128	0.000818893	0.818789	-0.00282828	0.111799
Female & member WLT3
	Autophagy related 3 (ATG3)	0.11616	0.41316	0.00453784	0.0314032	0.00102178	0.388736

## Sheet: Linear regression (AE)
Results of multiple linear regression analysis for AE (15 persistent genes)
FEV1 % predicted
	gene name	intercept	p-value	smoking status	p-value	gender (male)	p-value	age	p-value	pack-years	p-value	FEV1 % predicted	p-value
	Glutamate decarboxylase 1 (GAD1)	1.0277	<0.001	0.00841038	0.781373	0.0156822	0.586033	-0.00373995	0.152707	0.000530974	0.436035	-0.00472656	<0.001			= p-value < 0.05 (for the association between gene expression and FEV1 % predicted)
	Phospholipase C gamma 2 (PLCG2)	0.46757	0.00653492	-0.123785	<0.001	-0.00820686	0.768409	0.00336675	0.183464	0.000672343	0.308553	-0.000868825	0.188183
	Rac family small GTPase 1 (RAC1)	0.806999	<0.001	0.0404778	0.158949	0.00531778	0.845205	-0.00155731	0.528326	-0.000307668	0.633199	-0.0018056	0.00545385
	Surfactant protein B (SFTPB)	0.0996181	0.50142	-0.088826	<0.001	-0.0320796	0.186142	0.000573451	0.793894	7.08176e-05	0.901648	0.0012557	0.0291686
	Integral membrane protein 2A (ITM2A)	0.0238066	0.890982	0.0884395	0.00339876	-0.0306641	0.28088	0.00277377	0.281833	-0.00167854	0.0131397	0.00300802	<0.001
	URB1 ribosome biogenesis homolog (URB1)	0.976429	<0.001	0.0159533	0.490813	-0.0101019	0.645942	-0.00261761	0.189825	-0.000414259	0.4262	-0.00381676	<0.001
	Cysteine rich secretory protein 3 (CRISP3)	0.0639448	0.636184	-0.12111	<0.001	-0.00530442	0.810292	0.000947982	0.636046	-0.000170735	0.744057	0.00221703	<0.001
	WD repeat domain 4 (WDR4)	-	-	-	-	-	-	-	-	-	-	-	-
	Peroxisomal biogenesis factor 5 like (PEX5L)	-0.178206	0.231043	0.0691273	0.00733134	-0.0178498	0.462651	0.00395368	0.0735492	0.000534425	0.352929	0.00323558	<0.001
	Eva-1 homolog C (EVA1C)	-	-	-	-	-	-	-	-	-	-	-	-
	Secretoglobin family 3A member 2 (SCGB3A2)	0.150971	0.344705	-0.00615694	0.82266	-0.0264272	0.311774	-0.0025663	0.278568	0.000181191	0.769233	0.00194119	0.00186419
	RIPOR family member 3 (RIPOR3)	0.331406	0.0351389	-0.141257	<0.001	-0.0604167	0.0189683	0.00180501	0.436705	-0.000629347	0.299236	0.00197702	0.00124391
	MOB kinase activator 3C (MOB3C)	-	-	-	-	-	-	-	-	-	-	-	-
	Selenoprotein H (SELENOH)	0.729205	<0.001	-0.0175829	0.535259	0.00723841	0.788107	-0.00133704	0.583967	0.000479305	0.452273	-0.00190913	0.00299788
	Chromosome 10 open reading frame 53 (C10orf53)	0.405858	0.00530222	-0.108044	<0.001	0.0200273	0.396213	-0.00195802	0.360176	0.000135113	0.808738	0.00284118	<0.001
Analysis for genes with effect modification
Male		intercept	p-value	smoking status	p-value	age	p-value	pack-years	p-value	FEV1 % predicted	p-value
	WD repeat domain 4 (WDR4)	0.134157	0.565181	0.0895722	0.035894	0.00649432	0.0720762	-0.000476249	0.574881	-0.00202338	0.0164446
	Eva-1 homolog C (EVA1C)	0.467743	0.0122427	-0.0122718	0.713906	0.00236667	0.404821	-0.000206343	0.758542	-0.00143918	0.0306059
Female
	WD repeat domain 4 (WDR4)	-0.0534603	0.852217	0.128637	0.00540857	0.00634782	0.113159	-0.000736907	0.538326	0.00100507	0.411661
	Eva-1 homolog C (EVA1C)	0.209125	0.368738	0.0233939	0.523044	0.00348769	0.280105	0.000749978	0.439123	0.000268868	0.785659
Former smokers		intercept	p-value	gender	p-value	age	p-value	pack-years	p-value	FEV1 % predicted	p-value
	MOB kinase activator 3C (MOB3C)	0.536663	0.0166135	-0.0232271	0.499282	0.000805738	0.800623	9.52266e-05	0.88616	-0.000306689	0.710459
Current smokers
	MOB kinase activator 3C (MOB3C)	0.498965	0.042976	-0.00657287	0.873003	0.0014973	0.687148	0.00161788	0.365939	-0.00201375	0.0311327

## Sheet: Available subject characterist.
Availability of data regarding subject characteristics in the different comparison groups
comparison group	age	gender	smoking status	pack-years	FEV1 % predicted	% emphysema
WLT1	yes	yes	not necessary (all former smokers)	no	yes	no
WLT2	yes	yes	not necessary (all former smokers)	no	yes	yes
WLT3	yes	yes	not necessary (all former smokers)	no	yes	yes
AE1	yes	yes	yes	yes	yes	no
AE2	yes	yes	yes	yes	yes	no
AE3	yes	yes	yes	yes	no	no
AE4	no	no	yes	no	no	no

## Sheet: Effect modifiers FEV1 (WLT)
Effect modifiers for FEV1 % predicted (WLT)
Gender for FEV1 (WLT)
Male
	gene name	intercept	p-value	member WLT1	p-value	member WLT2	p-value	age	p-value	FEV1 % predicted	p-value
	Chimerin 2 (CHN2)	0.487968	<0.001	-0.0654251	0.0170646	-0.147042	<0.001	0.000617238	0.650434	-0.00200853	<0.001			= differences in regression parameter
	Cysteine rich protein 1 (CRIP1)	0.39562	<0.001	0.00427092	0.900605	0.0535299	0.161134	-0.000466318	0.785264	0.00265976	<0.001
	Dipeptidyl peptidase like 6 (DPP6)	0.183204	0.050826	-0.138378	<0.001	-0.00275537	0.931338	0.00205876	0.152996	0.00248952	<0.001
	Dihydropyrimidinase (DPYS)	0.528113	<0.001	0.017869	0.583409	0.0281605	0.438077	0.000478212	0.769251	-0.002628	<0.001
	Growth arrest specific 2 (GAS2)	0.594531	<0.001	-0.0267079	0.441445	0.145078	<0.001	-0.000369296	0.83145	-0.0025906	<0.001
	Autophagy related 3 (ATG3)	0.31461	0.00277597	0.156889	<0.001	0.259064	<0.001	0.0016137	0.313514	-0.000288096	0.547201
	Polypeptide N-acetylgalactosaminyltransferase 14 (GALNT14)	0.506473	<0.001	-0.0346226	0.222298	0.147696	<0.001	-0.00277829	0.0511147	0.00105429	0.0136658
	Pyroglutamylated RFamide peptide receptor (QRFPR)	0.0885292	0.360558	0.214749	<0.001	0.00975798	0.768489	0.0011532	0.439033	0.00156067	<0.001
	FRAS1 related extracellular matrix 3 (FREM3)	0.378409	<0.001	-0.0411864	0.198825	0.0693305	0.0529016	-0.00102459	0.522286	0.00240593	<0.001
	Gametogenetin (GGN)	0.459819	<0.001	-0.117825	<0.001	-0.0402007	0.246589	0.00213843	0.170371	-0.00192961	<0.001
Female
	gene name	intercept	p-value	member WLT1	p-value	member WLT2	p-value	age	p-value	FEV1 % predicted	p-value
	Chimerin 2 (CHN2)	0.3239	0.00111088	-0.0412796	0.141496	-0.0740028	0.102344	0.00285996	0.0557492	-0.00160377	<0.001
	Cysteine rich protein 1 (CRIP1)	0.27778	0.0257373	0.0560579	0.114651	0.0517503	0.365111	0.000744905	0.692093	0.00244624	<0.001
	Dipeptidyl peptidase like 6 (DPP6)	0.177051	0.119456	-0.105053	0.00143238	-0.0313953	0.54855	0.00345996	0.0460059	0.00204018	<0.001
	Dihydropyrimidinase (DPYS)	0.50607	<0.001	0.00595883	0.847482	0.0723379	0.148826	0.00090016	0.5846	-0.00255239	<0.001
	Growth arrest specific 2 (GAS2)	0.367375	0.00245985	0.0538253	0.117484	0.0617162	0.264683	0.00261945	0.151325	-0.00180094	<0.001
	Autophagy related 3 (ATG3)	0.411031	<0.001	0.100332	<0.001	0.238396	<0.001	0.00211624	0.177869	-0.00201748	<0.001
	Polypeptide N-acetylgalactosaminyltransferase 14 (GALNT14)	0.464761	<0.001	0.0403362	0.146957	0.256176	<0.001	-0.00335513	0.0237967	0.0022387	<0.001
	Pyroglutamylated RFamide peptide receptor (QRFPR)	0.0678183	0.515831	0.17855	<0.001	-0.0344163	0.475136	0.0020017	0.208242	0.00157692	<0.001
	FRAS1 related extracellular matrix 3 (FREM3)	0.482332	<0.001	-0.0800172	0.00558923	-0.0402735	0.381963	-0.00193812	0.202259	0.00257518	<0.001
	Gametogenetin (GGN)	0.357853	<0.001	-0.0627063	0.0394442	0.0812272	0.0972058	0.00217098	0.177925	-0.00107003	0.018217
Comparison group for FEV1 (WLT)
WLT1
	gene name	intercept	p-value	gender (male)	p-value	age	p-value	FEV1 % predicted	p-value
	Chimerin 2 (CHN2)	0.306481	0.0085351	-0.0236458	0.37245	0.00284121	0.118589	-0.00206441	<0.001
	Cysteine rich protein 1 (CRIP1)	0.142665	0.319285	-0.00518672	0.87466	0.00403816	0.0744344	0.00204724	<0.001
	Dipeptidyl peptidase like 6 (DPP6)	0.107273	0.419851	-0.103765	<0.001	0.00344655	0.100889	0.00134053	0.00427375
	Dihydropyrimidinase (DPYS)	0.586819	<0.001	-0.00297295	0.926671	0.000381834	0.862946	-0.00339832	<0.001
	Growth arrest specific 2 (GAS2)	0.478797	0.00331774	-0.0782379	0.0355313	0.00185312	0.464141	-0.00197464	<0.001
	Autophagy related 3 (ATG3)	0.770695	<0.001	-0.00115028	0.968895	-0.00195926	0.332828	-0.00198618	<0.001
	Polypeptide N-acetylgalactosaminyltransferase 14 (GALNT14)	0.51625	<0.001	-0.0510063	0.0880797	-0.00296459	0.147118	0.00150379	0.00105618
	Pyroglutamylated RFamide peptide receptor (QRFPR)	-0.129523	0.360633	0.00527612	0.871158	0.00765085	<0.001	0.00186744	<0.001
	FRAS1 related extracellular matrix 3 (FREM3)	0.557078	<0.001	-0.0229786	0.344908	-0.00349349	0.0370897	0.00145292	<0.001
	Gametogenetin (GGN)	0.337075	0.00881723	0.00757992	0.795514	0.00168134	0.401685	-0.00128524	0.00422803
WLT2
	gene name	intercept	p-value	gender (male)	p-value	age	p-value	FEV1 % predicted	p-value
	Chimerin 2 (CHN2)	0.399623	<0.001	-0.0534732	0.197742	-0.0014655	0.437534	0.00026529	0.701829
	Cysteine rich protein 1 (CRIP1)	0.608675	<0.001	0.0801867	0.192711	-0.00305492	0.276346	0.00151349	0.144517
	Dipeptidyl peptidase like 6 (DPP6)	0.0587817	0.665281	-0.0407167	0.432348	0.00457861	0.0569372	0.00239666	0.00774872
	Dihydropyrimidinase (DPYS)	0.692997	<0.001	-0.0311446	0.606174	-0.00268899	0.331672	-0.00083321	0.412964
	Growth arrest specific 2 (GAS2)	0.513478	0.00506174	0.0783824	0.246044	0.00067384	0.826195	-0.00125745	0.268103
	Autophagy related 3 (ATG3)	0.587655	<0.001	0.00451913	0.931281	-0.000249018	0.917193	0.00151	0.0910113
	Polypeptide N-acetylgalactosaminyltransferase 14 (GALNT14)	0.828261	<0.001	-0.0834948	0.0665005	-0.00539534	0.0106325	0.00248013	0.00169288
	Pyroglutamylated RFamide peptide receptor (QRFPR)	0.296358	0.042276	0.0395099	0.469399	-0.00245038	0.327245	0.00160217	0.0846866
	FRAS1 related extracellular matrix 3 (FREM3)	0.205988	0.164417	0.0324151	0.56263	0.00125776	0.622896	0.00338224	<0.001
	Gametogenetin (GGN)	0.629158	<0.001	-0.0543885	0.340035	-9.902e-05	0.969548	-0.00203394	0.0369203
WLT3
	gene name	intercept	p-value	gender (male)	p-value	age	p-value	FEV1 % predicted	p-value
	Chimerin 2 (CHN2)	0.427985	3.31321e-05	-0.00886765	0.745852	0.00182498	0.230135	-0.00217183	4.46135e-05
	Cysteine rich protein 1 (CRIP1)	0.289723	0.0165723	0.0502002	0.12689	-0.000721749	0.691142	0.00375531	1.03788e-08
	Dipeptidyl peptidase like 6 (DPP6)	0.232637	0.022106	-0.0583478	0.035665	0.00110732	0.469104	0.00357191	1.80914e-10
	Dihydropyrimidinase (DPYS)	0.410664	3.28917e-05	-0.0126252	0.630509	0.00173413	0.234468	-0.00191472	0.000163871
	Growth arrest specific 2 (GAS2)	0.574015	2.89254e-08	-0.0187382	0.484453	0.000539819	0.71627	-0.00290339	5.20384e-08
	Autophagy related 3 (ATG3)	0.177818	0.087241	-0.0188046	0.50679	0.00461827	0.00374953	-0.000931256	0.0829667
	Polypeptide N-acetylgalactosaminyltransferase 14 (GALNT14)	0.440678	2.63189e-06	0.00191932	0.937985	-0.0024685	0.0727872	0.00171033	0.000331685
	Pyroglutamylated RFamide peptide receptor (QRFPR)	0.255552	0.00101867	-0.0338172	0.106902	-0.000337308	0.77082	0.00103379	0.00954303
	FRAS1 related extracellular matrix 3 (FREM3)	0.418554	0.000348679	-0.0572949	0.0688082	-0.00215344	0.215989	0.00378939	1.89211e-09
	Gametogenetin (GGN)	0.28667	0.00738198	0.0428697	0.139602	0.00365434	0.0238806	-0.00147223	0.00771781

## Sheet: Effect modifiers % emphy. (WLT)
Effect modifiers for % emphysema (WLT)
Gender for %emphysema (WLT)
Male
	gene name	intercept	p-value	member WLT2	p-value	age	p-value	% emphysema	p-value
	Chimerin 2 (CHN2)	0.308667	0.00438148	-0.157317	<0.001	0.000868907	0.571787	0.00351591	<0.001			= differences in regression parameter
	Cysteine rich protein 1 (CRIP1)	0.694496	<0.001	0.0377545	0.330675	-0.00157868	0.430892	-0.00315564	0.0108546
	Dipeptidyl peptidase like 6 (DPP6)	0.30418	0.016394	-0.00196664	0.955115	0.00316283	0.0817128	-0.00364056	0.00123191
	Dihydropyrimidinase (DPYS)	0.230174	0.0598149	0.0676395	0.0475941	0.00178858	0.307847	0.00251867	0.0197833
	Growth arrest specific 2 (GAS2)	0.28909	0.0338614	0.150019	<0.001	0.00117137	0.547537	0.0023981	0.0453501
	Autophagy related 3 (ATG3)	0.225026	0.0817174	0.262375	<0.001	0.00330522	0.0761923	-0.00263406	0.0212288
	Polypeptide N-acetylgalactosaminyltransferase 14 (GALNT14)	0.606934	<0.001	0.145476	<0.001	-0.00314993	0.0332104	-0.00140657	0.117817
	Pyroglutamylated RFamide peptide receptor (QRFPR)	0.253883	0.00994098	-0.0245105	0.366583	1.71381e-05	0.990236	0.000970978	0.257448
	FRAS1 related extracellular matrix 3 (FREM3)	0.601214	<0.001	0.0697349	0.0804971	-0.00102947	0.615519	-0.00575755	<0.001
	Gametogenetin (GGN)	0.405194	<0.001	-0.0366437	0.267645	0.000700976	0.680887	0.0028113	0.00775182
Female
	gene name	intercept	p-value	member WLT2	p-value	age	p-value	% emphysema	p-value
	Chimerin 2 (CHN2)	0.29383	0.0212738	-0.119686	0.00230574	0.00166737	0.362504	0.000957729	0.337156
	Cysteine rich protein 1 (CRIP1)	0.515634	0.00101766	0.0707107	0.129127	0.000348557	0.874777	-0.0047526	<0.001
	Dipeptidyl peptidase like 6 (DPP6)	0.365929	0.0162089	0.0192087	0.673402	0.00321557	0.141983	-0.00448526	<0.001
	Dihydropyrimidinase (DPYS)	0.280154	0.0265753	0.0474582	0.212529	0.00109536	0.545655	0.00423035	<0.001
	Growth arrest specific 2 (GAS2)	0.401914	0.00549628	0.0761323	0.079826	-0.00028124	0.891326	0.00300459	0.00862165
	Autophagy related 3 (ATG3)	0.181472	0.144317	0.222002	<0.001	0.0038059	0.0363903	-9.54131e-05	0.922327
	Polypeptide N-acetylgalactosaminyltransferase 14 (GALNT14)	0.721781	<0.001	0.227948	<0.001	-0.00424009	0.0355441	-0.00471303	<0.001
	Pyroglutamylated RFamide peptide receptor (QRFPR)	0.414641	<0.001	0.0375557	0.299602	-0.00192853	0.265132	-0.00107038	0.256343
	FRAS1 related extracellular matrix 3 (FREM3)	0.567656	<0.001	-0.00519965	0.909654	7.9998e-06	0.997084	-0.00488817	<0.001
	Gametogenetin (GGN)	0.155803	0.3031	0.0673743	0.144547	0.00365597	0.0980757	0.00231383	0.0552968
Comparison group for % emphysema (WLT)
WLT2
	gene name	intercept	p-value	gender (male)	p-value	age	p-value	% emphysema	p-value
	Chimerin 2 (CHN2)	0.327721	0.00521018	-0.0254281	0.450514	-0.000523617	0.760918	-0.000167023	0.852011
	Cysteine rich protein 1 (CRIP1)	0.716979	<0.001	0.0775585	0.112867	-0.00266856	0.283717	-0.00257338	0.0493758
	Dipeptidyl peptidase like 6 (DPP6)	0.313276	0.0648088	-0.0817164	0.102276	0.00446409	0.0814826	-0.00456608	<0.001
	Dihydropyrimidinase (DPYS)	0.53839	0.00248213	0.00153104	0.975924	-0.00197908	0.446788	0.00286989	0.036753
	Growth arrest specific 2 (GAS2)	0.427991	0.0307064	0.0223608	0.697475	0.00141919	0.629746	0.000689613	0.65256
	Autophagy related 3 (ATG3)	0.687651	<0.001	0.0136677	0.761599	0.000316784	0.890651	-0.00371302	0.00280175
	Polypeptide N-acetylgalactosaminyltransferase 14 (GALNT14)	1.08444	<0.001	-0.0525146	0.29153	-0.00671985	0.00986118	-0.00418282	0.00225835
	Pyroglutamylated RFamide peptide receptor (QRFPR)	0.382019	0.018319	-0.0586412	0.213317	-0.00125893	0.599689	0.000345125	0.782005
	FRAS1 related extracellular matrix 3 (FREM3)	0.319965	0.0823701	0.00479594	0.928989	0.00382391	0.168039	-0.00408127	0.00571845
	Gametogenetin (GGN)	0.480261	0.00232775	-0.00644434	0.885996	-0.000924787	0.687737	0.00291351	0.0172752
WLT3
	gene name	intercept	p-value	gender (male)	p-value	age	p-value	% emphysema	p-value
	Chimerin 2 (CHN2)	0.255186	0.015295	0.00520248	0.850852	0.00153799	0.306469	0.00393368	<0.001
	Cysteine rich protein 1 (CRIP1)	0.525871	<0.001	0.0632084	0.0626807	0.00026994	0.882835	-0.00507627	<0.001
	Dipeptidyl peptidase like 6 (DPP6)	0.40266	<0.001	-0.0501708	0.102537	0.00242334	0.145742	-0.00354721	<0.001
	Dihydropyrimidinase (DPYS)	0.153398	0.118423	-0.0282822	0.277413	0.00325338	0.0222193	0.00336339	<0.001
	Growth arrest specific 2 (GAS2)	0.372102	<0.001	-0.0137857	0.628655	-0.000120331	0.937966	0.00422733	<0.001
	Autophagy related 3 (ATG3)	0.107992	0.324467	-0.0138523	0.633771	0.00491636	0.0021607	-1.95883e-05	0.984061
	Polypeptide N-acetylgalactosaminyltransferase 14 (GALNT14)	0.568897	<0.001	0.000665245	0.978148	-0.00244985	0.0645878	-0.00241428	0.00368277
	Pyroglutamylated RFamide peptide receptor (QRFPR)	0.319466	<0.001	-0.00959458	0.655749	-0.000648139	0.578975	-0.000322191	0.657223
	FRAS1 related extracellular matrix 3 (FREM3)	0.748654	<0.001	-0.0462681	0.157451	-0.00253839	0.152931	-0.00585249	<0.001
	Gametogenetin (GGN)	0.177566	0.123945	0.056259	0.0669661	0.00337963	0.0428171	0.00207509	0.0454246

## Sheet: Effect modifiers FEV1 (AE)
Effect modifiers for FEV1 % predicted (AE)
Gender for FEV1 (AE)
Male
	gene name	intercept	p-value	smoking status	p-value	age	p-value	pack years	p-value	FEV1 % predicted	p-value
	Glutamate decarboxylase 1 (GAD1)	1.00077	<0.001	0.0104072	0.802619	-0.00304435	0.389074	0.000528538	0.527035	-0.0047727	<0.001			= differences in regression parameter
	Phospholipase C gamma 2 (PLCG2)	0.0730856	0.741654	-0.132673	0.00124547	0.0097914	0.00473713	0.000378016	0.639593	-0.000998396	0.209321
	Rac family small GTPase 1 (RAC1)	0.72758	<0.001	0.0355463	0.338586	-0.000573973	0.855116	-0.000313516	0.673401	-0.00150373	0.0412346
	Surfactant protein B (SFTPB)	0.0268871	0.874918	-0.063759	0.0414254	0.00195003	0.458638	-0.000341372	0.583218	0.000707441	0.24809
	Integral membrane protein 2A (ITM2A)	0.017305	0.93831	0.0946546	0.0210498	0.0030545	0.37545	-0.00198302	0.0160531	0.00262193	0.00132441
	URB1 ribosome biogenesis homolog (URB1)	0.775481	<0.001	0.0383181	0.230636	5.94685e-05	0.982441	-0.000861522	0.179317	-0.00350658	<0.001
	Cysteine rich secretory protein 3 (CRISP3)	0.129298	0.4536	-0.114139	<0.001	-0.000822529	0.756492	0.000116701	0.852443	0.00253231	<0.001
	WD repeat domain 4 (WDR4)	0.134157	0.565181	0.0895722	0.035894	0.00649432	0.0720762	-0.000476249	0.574881	-0.00202338	0.0164446
	Peroxisomal biogenesis factor 5 like (PEX5L)	-0.0408046	0.831394	0.0808304	0.0215108	0.00220966	0.454193	1.72222e-05	0.980305	0.00294264	<0.001
	Eva-1 homolog C (EVA1C)	0.467743	0.0122427	-0.0122718	0.713906	0.00236667	0.404821	-0.000206343	0.758542	-0.00143918	0.0306059
	Secretoglobin family 3A member 2 (SCGB3A2)	0.0714933	0.704786	-0.00721737	0.833086	-0.000379977	0.895869	-0.000363701	0.596609	0.00118557	0.0807486
	RIPOR family member 3 (RIPOR3)	0.245003	0.215089	-0.173274	<0.001	0.00396029	0.193009	-0.00139118	0.0542156	0.0012925	0.0684566
	MOB kinase activator 3C (MOB3C)	0.339927	0.0985022	0.03017	0.417244	0.00375804	0.234017	0.000435365	0.559174	-0.00118337	0.107698
	Selenoprotein H (SELENOH)	0.655311	0.00243577	-0.0414571	0.282888	6.25093e-05	0.984727	0.000540732	0.484343	-0.00187769	0.0145063
	Chromosome 10 open reading frame 53 (C10orf53)	0.686211	<0.001	-0.101824	0.00509449	-0.00451722	0.138156	9.07556e-06	0.989908	0.00170265	0.0169581
Female
	gene name	intercept	p-value	smoking status	p-value	age	p-value	pack years	p-value	FEV1 % predicted	p-value
	Glutamate decarboxylase 1 (GAD1)	1.10325	<0.001	0.00375603	0.936281	-0.00486895	0.240585	0.000407607	0.742977	-0.00465879	<0.001
	Phospholipase C gamma 2 (PLCG2)	1.04554	<0.001	-0.135836	0.00225617	-0.0054837	0.152295	0.000363392	0.751061	-0.000706374	0.546326
	Rac family small GTPase 1 (RAC1)	0.943836	0.00230066	0.0372437	0.433923	-0.00279026	0.504916	-0.000347065	0.782462	-0.00246324	0.0575313
	Surfactant protein B (SFTPB)	0.176685	0.526911	-0.11662	0.00927968	-0.00181567	0.63892	0.000500426	0.667102	0.00215175	0.0726519
	Integral membrane protein 2A (ITM2A)	-0.0480189	0.871709	0.0868336	0.0664943	0.00259081	0.530159	-0.00117203	0.345616	0.00375788	0.00376478
	URB1 ribosome biogenesis homolog (URB1)	1.32429	<0.001	-0.0297175	0.387319	-0.00665414	0.0295894	0.000106716	0.906372	-0.00486051	<0.001
	Cysteine rich secretory protein 3 (CRISP3)	0.0140538	0.951886	-0.129344	<0.001	0.00289481	0.371118	-0.000505051	0.60325	0.00153947	0.123155
	WD repeat domain 4 (WDR4)	-0.0534603	0.852217	0.128637	0.00540857	0.00634782	0.113159	-0.000736907	0.538326	0.00100507	0.411661
	Peroxisomal biogenesis factor 5 like (PEX5L)	-0.474003	0.0604723	0.0673146	0.0901441	0.00701265	0.045448	0.00181124	0.0848049	0.0037393	<0.001
	Eva-1 homolog C (EVA1C)	0.209125	0.368738	0.0233939	0.523044	0.00348769	0.280105	0.000749978	0.439123	0.000268868	0.785659
	Secretoglobin family 3A member 2 (SCGB3A2)	0.142639	0.627487	0.00124764	0.978502	-0.00498173	0.22321	0.00088652	0.469773	0.00349796	0.00620172
	RIPOR family member 3 (RIPOR3)	0.156798	0.555995	-0.0938704	0.0272762	0.00101424	0.783384	0.000759185	0.494232	0.00361978	0.00188619
	MOB kinase activator 3C (MOB3C)	0.674925	0.0128158	0.0735185	0.0825917	-0.0016009	0.664871	-0.00052643	0.635714	-0.0006443	0.570413
	Selenoprotein H (SELENOH)	0.798144	0.0055882	0.00738634	0.867908	-0.00264427	0.499015	0.000276261	0.814082	-0.00178565	0.13912
	Chromosome 10 open reading frame 53 (C10orf53)	-0.0679074	0.748642	-0.0840494	0.0133937	0.00169365	0.564595	0.000508431	0.565227	0.00538039	<0.001
Smoking status for FEV1 (AE)
Former smokers
	gene name	intercept	p-value	gender (male)	p-value	age	p-value	pack years	p-value	FEV1 % predicted	p-value
	Glutamate decarboxylase 1 (GAD1)	1.01012	<0.001	0.0213069	0.553924	-0.00419454	0.210672	0.000102113	0.883462	-0.0038018	<0.001
	Phospholipase C gamma 2 (PLCG2)	0.200084	0.382741	0.0049851	0.888254	0.00485699	0.142078	0.000654165	0.341792	-0.000389788	0.647832
	Rac family small GTPase 1 (RAC1)	0.944983	<0.001	0.00807249	0.82028	-0.00304902	0.356254	-0.000371999	0.588913	-0.00177578	0.0392156
	Surfactant protein B (SFTPB)	-0.11475	0.534713	-0.0100258	0.726223	0.00181206	0.495883	0.000100414	0.856257	0.00161817	0.0199737
	Integral membrane protein 2A (ITM2A)	-0.0262997	0.914669	-0.0296844	0.435719	0.00558837	0.115408	-0.00162989	0.028342	0.00238366	0.0100719
	URB1 ribosome biogenesis homolog (URB1)	0.974957	<0.001	0.0186985	0.463237	-0.0026208	0.268915	-0.000380985	0.440261	-0.00383529	<0.001
	Cysteine rich secretory protein 3 (CRISP3)	0.132056	0.397288	0.00271499	0.910477	-0.000803124	0.720312	-0.00053388	0.254695	0.00146329	0.0127479
	WD repeat domain 4 (WDR4)	-0.0843968	0.721331	-0.0796453	0.0313027	0.0101182	0.00346301	-0.000194042	0.78464	-0.000400117	0.650049
	Peroxisomal biogenesis factor 5 like (PEX5L)	-0.293136	0.168036	-0.0249668	0.447571	0.00594178	0.0530614	0.000935988	0.142655	0.00369899	<0.001
	Eva-1 homolog C (EVA1C)	0.188833	0.279109	-0.0389679	0.150257	0.00619009	0.014591	0.000315875	0.545718	-0.00114835	0.0784524
	Secretoglobin family 3A member 2 (SCGB3A2)	-0.0304311	0.888311	-0.0273229	0.416444	0.000292296	0.925334	0.000266342	0.682205	0.00172992	0.0336618
	RIPOR family member 3 (RIPOR3)	-0.220112	0.318146	-0.0974017	0.00491121	0.00751243	0.01894	-0.000601213	0.363435	0.00266367	0.00144525
	MOB kinase activator 3C (MOB3C)	0.536663	0.0166135	-0.0232271	0.499282	0.000805738	0.800623	9.52266e-05	0.88616	-0.000306689	0.710459
	Selenoprotein H (SELENOH)	0.652337	0.00180293	-0.00956101	0.763699	-2.99051e-05	0.991921	0.000430335	0.48502	-0.00208686	0.00710312
	Chromosome 10 open reading frame 53 (C10orf53)	0.285886	0.14553	0.011218	0.711461	-0.00156921	0.577572	0.000430208	0.464161	0.00255171	<0.001
Current smokers
	gene name	intercept	p-value	gender (male)	p-value	age	p-value	pack years	p-value	FEV1 % predicted	p-value
	Glutamate decarboxylase 1 (GAD1)	1.12472	<0.001	-0.00629082	0.898511	-0.00625791	0.16291	0.00440233	0.0423938	-0.00596478	<0.001
	Phospholipase C gamma 2 (PLCG2)	0.728115	0.0117024	-0.0450524	0.347523	0.000192815	0.964419	0.00121322	0.559392	-0.00166553	0.122683
	Rac family small GTPase 1 (RAC1)	0.683656	0.0128216	0.0081832	0.857321	0.000202088	0.960815	-2.59885e-05	0.989505	-0.00182262	0.0765829
	Surfactant protein B (SFTPB)	0.359917	0.181013	-0.0803462	0.0783833	-0.00219841	0.590833	3.81093e-05	0.984506	0.000545608	0.590208
	Integral membrane protein 2A (ITM2A)	0.197636	0.455514	-0.0386541	0.387931	-0.0006796	0.866318	-0.00203621	0.295312	0.0037759	<0.001
	URB1 ribosome biogenesis homolog (URB1)	1.09687	<0.001	-0.0573576	0.173875	-0.00345289	0.363498	-0.000960366	0.598122	-0.00403091	<0.001
	Cysteine rich secretory protein 3 (CRISP3)	-0.186747	0.472146	-0.000168895	0.996924	0.00199063	0.615422	0.00192676	0.312566	0.00327547	0.00123781
	WD repeat domain 4 (WDR4)	0.504078	0.0858641	-0.0581171	0.238827	0.00251045	0.572143	-0.00180146	0.39929	-0.00207968	0.0614949
	Peroxisomal biogenesis factor 5 like (PEX5L)	0.0577961	0.792452	-0.0214962	0.562744	0.00296477	0.377768	-0.00202097	0.211795	0.00255513	0.00279346
	Eva-1 homolog C (EVA1C)	0.651876	0.0117516	-0.00288771	0.946264	-0.00108197	0.779968	-0.000986053	0.596316	-0.000587345	0.540868
	Secretoglobin family 3A member 2 (SCGB3A2)	0.382026	0.145725	-0.0371937	0.399752	-0.0061667	0.124347	-0.000189796	0.920977	0.00215389	0.0314805
	RIPOR family member 3 (RIPOR3)	0.797379	<0.001	-0.0399418	0.301931	-0.00577468	0.100401	0.000772212	0.644808	0.00119421	0.169197
	MOB kinase activator 3C (MOB3C)	0.498965	0.042976	-0.00657287	0.873003	0.0014973	0.687148	0.00161788	0.365939	-0.00201375	0.0311327
	Selenoprotein H (SELENOH)	0.749953	0.0145467	0.0301695	0.553689	-0.0027895	0.544601	0.00111445	0.614178	-0.00155515	0.174792
	Chromosome 10 open reading frame 53 (C10orf53)	0.375158	0.113305	0.0380226	0.339723	-0.000446482	0.901002	-0.00225803	0.192627	0.00325775	<0.001

## Sheet: Multicollinearity (VIF)
Assessment of multicollinearity between independent variables
WLT
Independent variables	VIF
member WLT2	1.03282
gender (male)	1.05646
age	1.128
FEV1 % predicted	2.02873
% emphysema	2.01129
AE
Independent variables	VIF
smoking status	1.08921
gender (male)	1.0127
age	1.09617
pack-years	1.04915
FEV1 % predicted	1.01668
		= VIF > 2.0
